# Supplementary material for: Modelling the widespread effects of TOC1 signalling on the plant circadian clock and its outputs
Source: BMC Syst Biol. 2013 Mar 19;7:23. doi: 10.1186/1752-0509-7-23 (PMC3614443; doi:10.1186/1752-0509-7-23)
Supplement: Additional file 2: Table S1 — Optimal set of the model parameter values. [file 1752-0509-7-23-S2.xls]

## Sheet: Sheet1
parameter	value	fitted to:		constrained/ fixed	ref
		wt LD, LL, DD; toc1, ztl, LL	wt LD; lhy/cca1 LL, LD
n1	2.6 h-1	+	-	-	-
n2	0.35 h-1	+	-	-	-
n3	0.29 h-1	-	lhy/cca1	-	(Locke et al, 2005)
n4	0.04 h-1	-	-	+	(Dixon et al, 2011)
n5	0.4 h-1	-	-	+	(Duek et al, 2004; Pokhilko et al, 2011; Osterlund et al, 2000)
n6	20 h-1	-	-	+	(Duek et al, 2004; Pokhilko et al, 2011; Osterlund et al, 2000)
n7	0.1 h-1	+	-	-	-
n8	0.5 h-1	+	-	-	-
n9	0.6 h-1	+	-	-	-
n10	0.3 h-1	+	-	-	-
n11	0.6 h-1	+	-	-	-
n12	9 h-1	-	wt, lhy/cca1	-	(Kim et al, 2007; Locke et al, 2005)
n13	2 h-1	-	lhy/cca1	-	(Locke et al, 2005)
n14	0.1 h-1	-	-	+	(Duek et al, 2004; Pokhilko et al, 2011; Osterlund et al, 2000)
n15	2 h-1	-	lhy/cca1	-	(Locke et al, 2005)
n16	0 h-1	+	-	-	-
n17	0.5 h-1	-		+	(Legnaioli et al, 2009)
n18	0.5 h-1	-	-	+	(Dodd et al, 2004)
n19	0.2 h-1	-	-	+	(Dodd et al, 2004)
m1	0.54 h-1	-	-	+	(Yakir et al, 2007)
m2	0.24 h-1	-	-	+	(Yakir et al, 2007)
m3	0.2 h-1	-	-	+	(Kim et al, 2003)
m4	0.2 h-1	-	-	+	(Pokhilko et al, 2010)
m5	0.3 h-1	-	-	+	(Pokhilko et al, 2010)
m6	0.2 h-1	+	-	-	-
m7	0.1 h-1	+	-	-	-
m8	0.5 h-1	+	-	-	-
m9	0.2 h-1	-	lhy/cca1	-	(Locke et al, 2005)
m10	0.1 h-1	-	lhy/cca1	-	(Locke et al, 2005)
m11	1 h-1	-	-	+	(Pokhilko et al, 2010)
m12	1 h-1	-	-	+	(Nakamich et al, 2003)
m13	0.32 h-1	+	-	-	-
m14	0.4 h-1	-	-	+	(Nakamichi et al, 2003)
m15	0.7 h-1	+	-	-	-
m16	0.5 h-1	-	-	+	(Nakamichi et al, 2003)
m17	0.5 h-1	+	-	-	-
m18	3.4 h-1	-	wt, lhy/cca1	-	(Kim et al, 2007; Locke et al, 2005)
m19	0.9 h-1	+	-	-	-
m20	0.6 h-1	-	-	+	(Kim et al, 2007)
m21	0.08 h-1	-	-	+	(Kim et al, 2007)
m22	0.1 h-1	+	-	-	-
m23	0.5 h-1	+	-	-	-
m24	0.5 h-1	+	-	-	-
m25	0.9 h-1	-	-	+	(Duek et al, 2004; Pokhilko et al, 2011; Osterlund et al, 2000)
m26	0.5 h-1	-	lhy/cca1	-	(Locke et al, 2005)
m27	0.1 h-1	-	-	+	(Duek et al, 2004; Pokhilko et al, 2011; Osterlund et al, 2000)
m28	28 h-1	-	-	+	(Duek et al, 2004; Pokhilko et al, 2011; Osterlund et al, 2000)
m29	0.3 h-1	-	-	+	(Dodd et al, 2004)
m30	1 h-1	+	-	-	-
m31	0.1 h-1	-	-	+	(Duek et al, 2004; Pokhilko et al, 2011; Osterlund et al, 2000)
m32	0.2 h-1	-	lhy/cca1	-	(Locke et al, 2005)
m33	13	-	-	+	(Duek et al, 2004; Pokhilko et al, 2011; Osterlund et al, 2000)
m34	0.6 h-1	-	-	+	(Helfer et al, 2011)
m35	0.3 h-1	-	lhy/cca1	-	(Locke et al, 2005)
m36	0.3 h-1	-	lhy/cca1	-	(Locke et al, 2005)
m37	0.4 h-1	-	-	+	(Legnaioli et al, 2009)
m38	0.3 h-1	-	-	+	(Duek et al, 2004; Pokhilko et al, 2011; Osterlund et al, 2000)
m39	0.2 h-1	+	-	-	-
p1	0.13 h-1	-	-	+	(Kim et al, 2003)
p2	0.27 h-1	-	-	+	(Kim et al, 2003)
p3	0.1 h-1	-	-	+	(Pokhilko et al, 2010)
p4	0.5 h-1	+	-	-	-
p5	1	+	-	-	-
p6	0.2 h-1	-	-	+	(Duek et al, 2004; Pokhilko et al, 2011; Osterlund et al, 2000)
p7	0.3 h-1	-	-	+	(Pokhilko et al, 2010)
p8	0.6 h-1	+	-	-	-
p9	0.8 h-1	+	-	-	-
p10	0.54 h-1	+	-	-	-
p11	0.5 h-1	-	wt, lhy/cca1	-	(Kim et al, 2007; Locke et al, 2005)
p12	10 h-1	-	wt, lhy/cca1	-	(Kim et al, 2007; Locke et al, 2005)
p13	0.1 h-1	-	-	+	(Kim et al, 2007)
p14	0.14 h-1	-	wt, lhy/cca1	-	(Kim et al, 2007; Locke et al, 2005)
p15	2	-	-	+	(Duek et al, 2004; Pokhilko et al, 2011; Osterlund et al, 2000)
p16	0.62 h-1	-	lhy/cca1	-	(Locke et al, 2005)
p17	17 h-1	-	lhy/cca1	-	(Locke et al, 2005)
p18	4 h-1	-	lhy/cca1	-	(Locke et al, 2005)
p19	1 h-1	-	lhy/cca1	-	(Locke et al, 2005)
p20	0.1 h-1	-	lhy/cca1	-	(Locke et al, 2005)
p21	1 h-1	-	lhy/cca1	-	(Locke et al, 2005)
p22	0.5 h-1	-	-	+	(Duek et al, 2004; Pokhilko et al, 2011; Osterlund et al, 2000)
p23	0.37 h-1	-	lhy/cca1	-	(Locke et al, 2005)
p24	11	-	lhy/cca1	-	(Locke et al, 2005)
p25	2 h-1	-	lhy/cca1	-	(Locke et al, 2005)
p26	0.3 h-1	-	lhy/cca1	-	(Locke et al, 2005)
p27	0.8 h-1	-	lhy/cca1	-	(Locke et al, 2005)
p28	2 h-1	-	lhy/cca1	-	(Locke et al, 2005)
p29	0.1 h-1	-	lhy/cca1	-	(Locke et al, 2005)
p30	0.9 h-1	-	-	+	(Duek et al, 2004; Pokhilko et al, 2011; Osterlund et al, 2000)
p31	0.1 h-1	-	lhy/cca1	-	(Locke et al, 2005)
p32	0.1 h-1	+	-	-	-
p33	0.2 h-1	+	-	-	-
g1	0.1	+	-	-	-
g2	0.01	-	lhy/cca1	-	(Locke et al, 2005)
g3	0.6	-	-	+	(Kim et al, 2003)
g4	0.006	-	-	+	(Nakamichi et al, 2005)
g5	0.2	-	-	+	(Nakamichi et al, 2005)
g6	0.3	-	-	+	(McWaters et al, 2007)
g7	1	-	lhy/cca1	-	(Locke et al, 2005)
g8	0.04	-	-	+	(Nakamich et al, 2003; Helfer et al, 2011)
g9	0.3	-	-	+	(Nakamich et al, 2003; Helfer et al, 2011)
g10	0.5	+	-	-	-
g11	0.7	+	-	-	-
g12	0.1	+	-	-	-
g13	1	+	-	-	-
g14	0.02	-	wt, lhy/cca1	-	(Kim et al, 2007; Locke et al, 2005)
g15	0.4	-	wt, lhy/cca1	+	(Kim et al, 2007)
g16	0.3	-	-	+	(Dixon et al, 2011)
g17	0.6	-	wt, lhy/cca1	-	-
g18	0.4	+	-	-	-
g19	0.4	+	-	-	-
g20	0.03	-	lhy/cca1	-	(Locke et al, 2005)
g21	0.4	+	-	-	-
g22	0.1
g23	0.6	+	-	-	-
g24	0.3	+	-	-	-
g25	0.5	+	-	-	-
g26	0.3	+	-	-	-
g27	0.2	+	-	-	-
g28	0.1	-	-	+	(Legnaioli et al, 2009)
g29	1	+	-	-	-
a	2	+	-	-	-
b	2	+	-	-	-
c	2	-	-	+	(Pokhilko et al, 2010)
d	2	-	lhy/cca1	-	(Locke et al, 2005)
e	2	-	-	+	(O'Neil et al, 2011)
f	2	+	-	-	-
g	2	+	-	-	-
h	2	+	-	-	-
i	2	+	-	-	-
j	2
q1	1 h-1	+	-	-	-
q2	1.56 h-1	-	-	+	(Kim et al, 2007; Locke et al, 2005)
q3	3 h-1	-	-	+	(Nakamichi et al, 2003)
